# Supplementary material for: In Silico Identification of Cholesterol Binding Motifs in the Chemokine Receptor CCR3
Source: Membranes (Basel). 2021 Jul 28;11(8):570. doi: 10.3390/membranes11080570 (PMC8401243; doi:10.3390/membranes11080570)
Supplement: Supplementary file 1 [file membranes-11-00570-s001.zip]

Archive with 1 entries (1 files):
- membranes-1278703-supplementary.pdf
